# Supplementary material for: A single extinction-based treatment with N-Acetylcysteine produces long-term reduction in cocaine relapse
Source: Transl Psychiatry. 2026 Mar 19;16:186. doi: 10.1038/s41398-026-03954-2 (PMC13039927; doi:10.1038/s41398-026-03954-2)
Supplement: Supplementary file 3 — Supplemental table 1 [file 41398_2026_3954_MOESM3_ESM.xlsx]

## Sheet: Sheet1
Supplementary Table S1. Summary of statistical analysis of all behavioral tests.
Figure	n	Statistical test	Comparison	F	t	df	P	post hoc P
Fig. 1b	VEH: n = 8	Two-way repeated measures ANOVA followed by Tukey’s multiple-comparison post hoc test	Time × Treatment	1.312		18207	0.1827
	NAC 10mg/kg: n = 9		Time	29.72		9, 207	< 0.0001
	NAC 100mg/kg: n = 9		Treatment	0.047		2, 23	0.9538
Fig. 1c	VEH: n = 8	Two-way repeated measures ANOVA followed by Tukey’s multiple-comparison post hoc test	Time × Treatment	4.726		18207	< 0.0001	0.6728 (Day 1, VEH vs. NAC 10mg/kg)
	NAC 10mg/kg: n = 9		Time	69.74		9, 207	< 0.0001	< 0.0001 (Day 1, VEH vs. NAC 100mg/kg)
	NAC 100mg/kg: n = 9		Treatment	5.099		2, 23	0.0147	< 0.0001 (Day 1, NAC 10mg/kg vs. NAC 100mg/kg)
Fig. 1d (Active nosepokes)	VEH: n = 8	Two-way repeated measures ANOVA followed by Tukey’s multiple-comparison post hoc test	Time × Treatment	5.521		2, 23	0.011	0.8785 (Cue Reinst Day, VEH vs. NAC 10mg/kg)
	NAC 10mg/kg: n = 9		Time	87.38		1, 23	< 0.0001	0.001 (Cue Reinst Day, VEH vs. NAC 100mg/kg)
	NAC 100mg/kg: n = 9		Treatment	6.398		2, 23	0.0062	0.0001 (Cue Reinst Day, NAC 10mg/kg vs. NAC 100mg/kg)
Fig. 1d (Inactive nosepokes)	VEH: n = 8	Two-way repeated measures ANOVA followed by Tukey’s multiple-comparison post hoc test	Time × Treatment	0.579		2, 23	0.5685	0.6856 (Cue Reinst Day, VEH vs. NAC 10mg/kg)
	NAC 10mg/kg: n = 9		Time	6.595		1, 23	0.0172	0.9799 (Cue Reinst Day, VEH vs. NAC 100mg/kg)
	NAC 100mg/kg: n = 9		Treatment	0.455		2, 23	0.6401	0.5467 (Cue Reinst Day, NAC 10mg/kg vs. NAC 100mg/kg)
Fig. 1e (Active nosepokes)	VEH: n = 8	Two-way repeated measures ANOVA followed by Tukey’s multiple-comparison post hoc test	Time × Treatment	4.393		2, 23	0.0242	0.9395 (Drug Reinst Day, VEH vs. NAC 10mg/kg)
	NAC 10mg/kg: n = 9		Time	99.04		1, 23	< 0.0001	0.0003 (Drug Reinst Day, VEH vs. NAC 100mg/kg)
	NAC 100mg/kg: n = 9		Treatment	7.758		2, 23	0.0027	0.0005 (Drug Reinst Day, NAC 10mg/kg vs. NAC 100mg/kg)
Fig. 1e (Inactive nosepokes)	VEH: n = 8	Two-way repeated measures ANOVA followed by Tukey’s multiple-comparison post hoc test	Time × Treatment	0.068		2, 23	0.9342	0.9563 (Drug Reinst Day, VEH vs. NAC 10mg/kg)
	NAC 10mg/kg: n = 9		Time	0.018		1, 23	0.8953	0.9968 (Drug Reinst Day, VEH vs. NAC 100mg/kg)
	NAC 100mg/kg: n = 9		Treatment	0.057		2, 23	0.9447	0.9894 (Drug Reinst Day, NAC 10mg/kg vs. NAC 100mg/kg)
Fig. 2b (Acquistion)	VEH: n = 8	Two-way repeated measures ANOVA followed by Bonferroni’s multiple-comparison post hoc test	Time × Treatment	1.271		9135	0.2581
	NAC 100mg/kg: n = 9
			Time	16.03		9135	< 0.0001
			Treatment	0.003		1,15	0.9557
Fig. 2b (Extinction)	VEH: n = 8	Two-way repeated measures ANOVA followed by Bonferroni’s multiple-comparison post hoc test	Time × Treatment	7.005		9135	< 0.0001	< 0.0001 (Day 1, VEH vs. NAC 100mg/kg)
	NAC 100mg/kg: n = 9
			Time	48.48		9135	< 0.0001
			Treatment	5.354		1,15	0.0353
Fig. 2c (Active nosepokes)	VEH: n = 8	Two-way repeated measures ANOVA followed by Bonferroni’s multiple-comparison post hoc test	Time × Treatment	8.101		1,15	0.0123	0.0008 (SR test Day, VEH vs. NAC 100mg/kg)
	NAC 100mg/kg: n = 9
			Time	46.75		1,15	< 0.0001
			Treatment	7.849		1,15	0.0134
Fig. 2c (Inactive nosepokes)	VEH: n = 8	Two-way repeated measures ANOVA followed by Bonferroni’s multiple-comparison post hoc test	Time × Treatment	0.007		1,15	0.9358	> 0.9999 (SR test Day, VEH vs. NAC 100mg/kg)
	NAC 100mg/kg: n = 9
			Time	1.937		1,15	0.1843
			Treatment	0.005		1,15	0.9435
Fig.3b	NAC+HC: n = 9	Two-way repeated measures ANOVA followed by Tukey’s multiple-comparison post hoc test	Time × Treatment	2.541		18207	0.0008
	VEH+NAC: n = 8		Time	28.71		9, 207	< 0.0001
	LY+NAC: n = 9		Treatment	0.102		2, 23	0.9039
Fig. 3c	NAC+HC: n = 9	Two-way repeated measures ANOVA followed by Tukey’s multiple-comparison post hoc test	Time × Treatment	6.145		18207	< 0.0001	< 0.0001 (Day 1, NAC+HC vs. VEH+NAC)
	VEH+NAC: n = 8		Time	60.09		9, 207	< 0.0001	< 0.0001 (Day 1, NAC+HC vs. LY+NAC)
	LY+NAC: n = 9		Treatment	7.101		2, 23	0.004	0.9256 (Day 1, VEH+NAC vs. LY+NAC)
Fig. 3d (Active nosepokes)	NAC+HC: n = 9	Mixed ANOVA followed by Tukey’s multiple-comparison post hoc test	Time × Treatment	5.865		2, 46	0.0054	0.001 (Cue Reinst Day, NAC+HC vs. VEH+NAC)
	VEH+NAC: n = 8		Time	126		1, 46	< 0.0001	0.9948 (Cue Reinst Day, NAC+HC vs. LY+NAC)
	LY+NAC: n = 9		Treatment	4.525		2, 46	0.0161	0.0005 (Cue Reinst Day, VEH+NAC vs. LY+NAC)
Fig. 3d (Inactive nosepokes)	NAC+HC: n = 9	Two-way repeated measures ANOVA followed by Tukey’s multiple-comparison post hoc test	Time × Treatment	1.069		2, 23	0.3596	0.8091 (Cue Reinst Day, NAC+HC vs. VEH+NAC)
	VEH+NAC: n = 8		Time	0.879		1, 23	0.3583	0.6802 (Cue Reinst Day, NAC+HC vs. LY+NAC)
	LY+NAC: n = 9		Treatment	0.244		2, 23	0.7854	0.9796 (Cue Reinst Day, VEH+NAC vs. LY+NAC)
Fig. 3e (Active nosepokes)	NAC+HC: n = 9	Two-way repeated measures ANOVA followed by Tukey’s multiple-comparison post hoc test	Time × Treatment	3.319		2, 23	0.0541	0.0011 (Drug Reinst Day, NAC+HC vs. VEH+NAC)
	VEH+NAC: n = 8		Time	87.45		1, 23	< 0.0001	0.9501 (Drug Reinst Day, NAC+HC vs. LY+NAC)
	LY+NAC: n = 9		Treatment	6.339		2, 23	0.0064	0.0027 (Drug Reinst Day, VEH+NAC vs. LY+NAC)
Fig. 3e (Inactive nosepokes)	NAC+HC: n = 9	Two-way repeated measures ANOVA followed by Tukey’s multiple-comparison post hoc test	Time × Treatment	0.241		2, 23	0.7878	0.6139 (Drug Reinst Day, NAC+HC vs. VEH+NAC)
	VEH+NAC: n = 8		Time	0.278		1, 23	0.603	0.873 (Drug Reinst Day, NAC+HC vs. LY+NAC)
	LY+NAC: n = 9		Treatment	0.446		2, 23	0.6459	0.8883 (Drug Reinst Day, VEH+NAC vs. LY+NAC)
Fig.4b (Acquistion)	VEH: n = 8	Two-way repeated measures ANOVA followed by Bonferroni’s multiple-comparison post hoc test	Time × Treatment	0.278		9126	0.9796
	NAC 100mg/kg: n = 8
			Time	20.76		9126	< 0.0001
			Treatment	0.186		1,14	0.6732
Fig. 4b (Extinction)	VEH: n = 8	Two-way repeated measures ANOVA followed by Bonferroni’s multiple-comparison post hoc test	Time × Treatment	7.003		9126	< 0.0001	< 0.0001 (Day 1, VEH vs. NAC 100mg/kg)
	NAC 100mg/kg: n = 8
			Time	42.38		9126	< 0.0001
			Treatment	5.959		1,14	0.0285
Fig. 4c (Active nosepokes)	VEH: n = 8	Two-way repeated measures ANOVA followed by Bonferroni’s multiple-comparison post hoc test	Time × Treatment	5.651		1,14	0.0323	0.0038 (Con Reinst Day, VEH vs. NAC 100mg/kg)
	NAC 100mg/kg: n = 8
			Time	42.59		1,14	< 0.0001
			Treatment	6.093		1,14	0.0271
Fig. 4c (Inactive nosepokes)	VEH: n = 8	Two-way repeated measures ANOVA followed by Bonferroni’s multiple-comparison post hoc test	Time × Treatment	0.091		1,14	0.7671	> 0.9999 (Con Reinst Day, VEH vs. NAC 100mg/kg)
	NAC 100mg/kg: n = 8		Time	2.28		1,14	0.1533
			Treatment	0.022		1,14	0.8842
Supplemental Figure 1 (Exp 1)	VEH: n = 8	One way ANOVA followed by Tukey’s multiple-comparison post hoc test	Treatment	0.047		2,23	0.9538	0.9922 (VEH vs. NAC 10mg/kg)
	NAC 10mg/kg: n = 9							0.9504 (VEH vs. NAC 100mg/kg)
	NAC 100mg/kg: n = 9							0.9802 (NAC 10mg/kg vs. NAC 100mg/kg)
Supplemental Figure 1 (Exp 2)	VEH: n = 8	Unpaired t test	Treatment		0.056	15	0.956	-
	NAC 100mg/kg: n = 9
Supplemental Figure 1 (Exp 3)	NAC+HC: n = 9	One way ANOVA followed by Tukey’s multiple-comparison post hoc test	Treatment	0.102		2,23	0.9039	0.8986 (NAC+HC vs. VEH+NAC)
	VEH+NAC: n = 8							0.954 (NAC+HC vs. LY+NAC)
	LY+NAC: n = 9							0.9864 (VEH+NAC vs. LY+NAC)
Supplemental Figure 1 (Exp 4)	VEH:	Unpaired t test	Treatment		0.431	14	0.6732	-
	n = 8;
	NAC 100mg/kg:
	n = 9
Supplemental Figure 2 (Total distance)	VEH:	Unpaired t test	Treatment		0.118	15	0.9079	-
	n = 8;
	NAC:
	n = 9
Supplemental Figure 2 (Average velocity)	VEH:	Unpaired t test	Treatment		0.28	15	0.7833	-
	n = 8;
	NAC:
	n = 9
Supplemental Figure 2 (Time spent in center zone)	VEH:	Unpaired t test	Treatment		0.317	15	0.756	-
	n = 8;
	NAC:
	n = 9
